# Supplementary material for: Increasing angiogenic efficacy of conditioned medium using light stimulation of human adipose-derived stem cells
Source: Commun Biol. 2022 Sep 13;5:957. doi: 10.1038/s42003-022-03838-3 (PMC9470574; doi:10.1038/s42003-022-03838-3)
Supplement: Supplementary file 3 — Supplementary Data 1 [file 42003_2022_3838_MOESM3_ESM.xlsx]

## Sheet: Fig 2
	Fig 2b	Hif-1α				VEGF
		2D	S	SR		2D	S	SR
		1.4708	2.3583	1.4502		1.1167	3.4253	5.3611
		0.8257	2.2189	1.2555		0.9542	4.9927	6.5179
		1.3182	4.1827	2.91		0.9838	6.3561	8.5501
		0.897	0.7933	1.3491		1.0277	2.707	8.0734
		0.6964	0.9833	1.1316		0.9281	3.8905	11.2105
	Fig 2d		S			SR
		VHL	0.963645	1.045	0.991356	0.880177	0.912739	0.884758
		AKT	1.02035	1.00465	0.974999	1.02179	1.12621	0.982548
		VEGF	1.00454	1.01142	0.984041	1.07276	1.11023	1.03855
	Fig 2e		S		SR
		Ang-1	0.493789	0.505632	1.00913	0.990873
		Artemin	0.507	0.51818	1.00795	0.992048
		TF	0.531489	0.811867	0.991789	1.00821
		CD105	0.384936	0.379294	1.00267	0.997325
		ET-1	0.55921	0.578308	0.947189	1.05281
		FGF-1	0	0	0.966545	1.03346
		FGFR2	0.301729	0.301288	0.981034	1.01897
		KGF	0	0	1.05745	0.942546
		IGFBP-3	0.42026	0.432266	1.01159	0.988408
		IL-1b	0	0	0.771266	1.22873
		IL-8	0.890828	0.881314	0.988851	1.01115
		CCL3	0.414328	0.552448	1.00453	0.995473
		HRG1-b1	0	0	1.07488	0.925118
		PD-ECGF	0	0	0.988821	1.01118
		Persephin	0.774802	0.55933	1.04009	0.959908
		PAI-1	0.88028	0.923632	0.995573	1.00443
		uPA	0.48843	0.554684	0.990203	1.0098
		VEGF	0.629346	0.597402	0.996272	1.00373
	Fig 2f	2D	S	SR
		103.645	705.377	953.796
		96.2593	616.707	882.347
		102.119	903.12	861.996
		97.219	923.01	1306.71
		100.758	655.177	1162.7

## Sheet: Fig 3
	Fig 3b	S	SR
		1.1194	0.9526
		0.9709	0.7491
		1.162	1.128
		0.7031	0.8582
		0.739	0.8145
		1.524	0.8614

## Sheet: Fig 4
	Fig 4c	S	SR	Sx7R
		721.337	786.756	710.512
		723.473	730.417	734.421
		719.559	799.964	721.821
		771.724	739.446	692.631
		786.521	773.516	670.62
		738.678	735.67	705.53
		763.374	799.644	699.122
	Fig 4e	BCL-2				CASPASE-3
		S	SR	Sx7R		S	SR	Sx7R
		1.2093	1.1692	0.982		0.9044	0.9492	0.94
		0.7916	2.0875	1.2095		1.0339	1.419	0.9785
		1.0418	1.4111	1.2196		1.0067	1.2589	1.0166
		1.0027	1.2614	0.6473		1.0624	0.9699	0.902
	Fig 4f	VEGF				FGF2
		S	SR	Sx7R		S	SR	Sx7R
		1.1091	1.8255	1.5275		1.0633	2.0995	1.3336
		0.8134	1.955	2.5461		1.3965	1.3992	2.101
		1.1328	2.3138	2.0973		0.702	1.8306	1.4748
		0.9786	1.4375	2.0335		0.9593	1.8873	1.6051
	Fig 4g	VEGF				FGF2
		S	SR	Sx7R		S	SR	Sx7R
		1.03522	1.67466	11.452		0.8556	0.6776	11.5734
		0.941268	1.80758	12.0698		1.379	1.2987	8.9753
		0.972454	1.61882	11.3547		0.9563	1.0822	9.6925
		1.05106	1.67931	10.3332		0.8091	0.9552	11.428

## Sheet: Fig 5
	Fig 5b	NT	S	SR	Sx7R
		0.9902	1.0367	1.1083	1.1994
		0.993	1.0026	1.0702	1.1905
		1.0146	1.0242	1.0597	1.2223
		0.9879	1.0048	1.0919	1.245
		1.0142	1.063	1.0712	1.2411
	Fig 5d	NT	S	SR	Sx7R
		6.8005	12.0319	15.7222	17.6058
		7.6278	11.7675	14.7115	19.0906
		8.4874	9.4168	12.6718	11.5322
		7.7995	9.953	12.2458	15.0902
		8.9565	9.9921	13.7998	17.8516
	Fig 5f	NT	S	SR	Sx7R
		2	6	10	11
		1	5	11	15
		2	6	10	13
		2	7	11	13
		1	6	9	15

## Sheet: Fig 6
	Fig 6b		Loss	N_Limb	N_T	S
		Placebo	50	25	25	0
		S	14.2857	28.5714	28.5714	28.5714
		S + LLLT	20	0	50	30
		S (x7) + LLLT	0	9.0909	36.3636	54.5455
	Fig 6e	CD31+ vessels					SM- α+ vessels
		Placebo	S	SR	Sx7R		Placebo	S	SR	Sx7R
		2	2	6	8		1.09091	1.09091	1.45454	1.81818
		0	6	8	8		1.09091	1.09091	1.81818	2.18182
		0	4	8	10		0.727273	1.09091	1.45454	1.81818
		2	4	8	6		1.09091	1.81818	1.45454	2.18182
	Fig 6g	Placebo	S	SR	Sx7R
		0.9792	1.4995	1.2092	2.9267
		0.7775	2.0435	1.5369	1.5724
		1.3135	1.9536	1.0972	3.4807
	Fig 6h	Placebo	S	SR	Sx7R
		0.7932	0.7995	0.7333	1.8551
		1.0938	0.5881	0.6887	4.3965
		0.8055	0.9664	1.7863	4.777
		1.4309	0.9839	0.7319	1.674
	Fig 6i	Placebo	S	SR	Sx7R
		0.7267	0.6552	2.8575	6.8382
		0.5213	1.4226	1.7209	6.1786
		2.6397	0.765	2.1992	3.7601
	Fig 6j	Placebo	S	SR	Sx7R
		0.6705	0.76	0.6043	5.3917
		1.2274	0.4202	0.9645	5.5435
		1.2152	0.8193	0.5308	2.3348

## Sheet: Fig S1
	Supplemental Figure 1
	a	S	Sx7
		1.019	0.9306
		1.0465	0.9644
		1.0338	0.9728
		0.9283	0.9716
		0.9419	0.942
		1.0167	0.9492
		0.9631	0.9224
		1.0508	0.9548
	b	BCL2			BAX			CASPASE-3
		S	Sx7		S	Sx7		S	Sx7
		1.0967	0.5948		0.9222	1.3843		0.7671	1.307
		0.7901	1.0775		1.4265	0.9851		1.224	1.0303
		1.3462	0.8719		0.7486	1.1002		1.1869	0.8358
		0.8572	1.7894		1.0154	0.6665		0.8974	0.8885
	c	VEGF
		S	Sx7
		1.0875	1.0255
		1.0371	1.087
		0.9731	0.9577
		0.9111	0.9367

## Sheet: Fig S2
	Supplemental Figure 2
	b		S					SR					Sx7R
		0	0.049	0.0838	0.0861	0.129	0.0605	0.0867	0.0545	0.0605	0.1083	0.0898	0.1006	0.0748	0.0974	0.0734	0.0812
		3	0.1502	0.262	0.3246	0.4615	0.1265	0.2406	0.3197	0.3946	0.6184	0.5971	0.5979	0.4001	0.359	0.5235	0.3565
		7	0.6735	0.6836	0.5245	0.6388	0.5414	0.4673	0.6734	0.4424	0.7474	0.9944	1.1447	0.6786	1.134	0.6921	0.6163
		14	0.6007	0.6593	0.6241	0.5518	0.8729	0.6366	0.7776	0.7472	0.778	0.6549	0.7768	0.773	0.9196	0.9471	1.121
		21	0.8169	0.7494	0.7177	0.7409	0.8955	0.9096	0.6936	0.898	0.747	0.7095	1.1159	0.8624	0.8553	1.1687	0.8853
		28	0.8884	1.1928	1.1181	1.1653	0.8429	0.9701	1.0408	1.2472	0.8984	1.274	1.1065	1.3049	1.2974	1.3225	1.2396

## Sheet: Fig S3
	Supplemental Figure 3
	a	S	SR
		100.244	105.681
		98.9892	104.984
		100.662	101.359
		100.105	108.33

## Sheet: Fig S4
	Supplemental Figure 4
	a		S			SR
		TRPV1	0.850593	1.15692	1.01619	0.962357	1.99742	1.94957
		TRPV3	0.934185	1.08055	0.990657	1.28849	0.876873	0.943418
		TRPV4	1.20465	0.861913	0.963107	1.70906	2.58621	1.91011
	b		without HIF-1α inhibitor			with HIF-1α inhibitor
		S	90.9914	108.021	100.988	70.8309	83.1437	76.6503
		SR	128.973	130.531	121.766	116.355	104.363	110.472
	c		without HIF-1α inhibitor			with HIF-1α inhibitor
		S	0.9865	0.7503	1.3511	1.343	0.8709	1.333
		SR	1.6292	1.6329	1.7538	1.4954	2.2125	2.6824
